# Supplementary material for: Bilateral Teleoperation of Aerial Manipulator with Hybrid Mapping Framework for Physical Interaction
Source: Sensors (Basel). 2025 Sep 19;25(18):5844. doi: 10.3390/s25185844 (PMC12473762; doi:10.3390/s25185844)
Supplement: Supplementary file 1 [file sensors-25-05844-s001.zip]

Archive with 1 entries (1 files):
- 63d5711f3ca8d4527aacd938e4bfc120.mp4
